# Supplementary material for: 3D Concentric Electrodes-Based Alternating Current Electrohydrodynamics: Design, Simulation, Fabrication, and Potential Applications for Bioassays
Source: Biosensors (Basel). 2022 Apr 6;12(4):215. doi: 10.3390/bios12040215 (PMC9028247; doi:10.3390/bios12040215)
Supplement: Supplementary file 1 [file biosensors-12-00215-s001.zip]

Archive with 5 entries (5 files):
- Video S1_Device 1.mp4
- Video S2_Device 2.mp4
- Video S3_Device 3.mp4
- Video S4_Bead Tracking.mp4
- Video S5_3D electrode.mp4
